# Supplementary material for: More than Three Decades of Bm86: What We Know and Where to Go
Source: Pathogens. 2023 Aug 22;12(9):1071. doi: 10.3390/pathogens12091071 (PMC10537462; doi:10.3390/pathogens12091071)
Supplement: Supplementary file 1 [file pathogens-12-01071-s001.zip]

Archive with 1 entries (1 files):
- pathogens-2502489-supplementary.docx
